# Supplementary material for: Rootstock effects on floral induction in commercial Iranian almond cultivars: Insights from morphophysiological, biochemical, and molecular analyses
Source: PLoS One. 2025 Dec 4;20(12):e0337551. doi: 10.1371/journal.pone.0337551 (PMC12677779; doi:10.1371/journal.pone.0337551)
Supplement: S1 File — (XLSX) [file pone.0337551.s002.xlsx]

## Sheet: morphologic data 2024
rep	a	b		TREE Height		NO. flower		blooming density		No node		No.Internode		Internode length		scaffold length		No. of Lateral		SCSA		Trunk Circumference		TCSA
1	GN15-M	Mamaee		276		135.667		61.9576		86		85		25.7268		218.667		31.3333		6.11374		15.543		19.2345
2	GN15-M	Mamaee		230		128		76.6198		83		82		20.3211		166.333		34		3.94722		14.13		15.8963
3	GN15-M	Mamaee		112		176.333		121.857		85		84		17.4506		145		39.6667		4.05993		14.8522		17.5627
4	GN15-M	Mamaee		242		157.667		99.4102		98.6667		97.6667		17.3942		165		47.6667		5.48803		14.6826		17.164
5	GN15-M	Mamaee		265		158.333		87.5321		93.3333		92.3333		19.8118		181		35.6667		4.33639		14.9464		17.7862
6	GN15-M	Mamaee		258		167.667		88.0323		93.3333		92.3333		20.878		190.667		38.3333		4.87337		15.1693		18.3208
1	GN15-M	Sharood		249		136.667		83.7058		113.667		112.667		14.3427		160.333		27		3.00559		18.1241		26.153
2	GN15-M	Sharood		278		282.667		148.466		115.667		114.667		16.5549		188.333		30.3333		5.47802		15.5179		19.1723
3	GN15-M	Sharood		253		242		134.16		114.333		113.333		15.8383		179		27		4.37936		17.7818		25.1746
4	GN15-M	Sharood		262		252.667		140.744		116		115		15.4987		177.667		29.3333		4.53264		17.4396		24.2148
5	GN15-M	Sharood		259		263		147.171		119.333		118.333		14.9873		177.667		28.6667		3.76757		17.1601		23.445
6	GN15-M	Sharood		271		275.333		152.645		117.333		116.333		15.411		179		27.3333		4.36362		16.4253		21.4802
1	GN15	Mamaee		205		51		32.9123		92.6667		91.6667		16.9465		154		37.3333		4.07278		15.8821		20.0829
2	GN15	Mamaee		176		77		53.905		97.3333		96.3333		14.642		140.667		33		3.937		13.9165		15.4195
3	GN15	Mamaee		199		68		47.3223		98.6667		97.6667		14.8659		143.667		32.3333		3.99249		15.5461		19.2422
4	GN15	Mamaee		192		71.6667		47.5705		93.3333		92.3333		16.403		150.667		38.3333		3.93718		15.835		19.964
5	GN15	Mamaee		186		66		45.9267		94		93		15.7088		144.667		36		4.19908		15.1317		18.2299
6	GN15	Mamaee		189		54.3333		35.6887		96.3333		95.3333		16.0943		152.333		33		4.17545		15.4488		19.002
1	GN15	Sharood		263		166.667		98.4114		107		106		15.8776		168		18.3333		3.39981		14.6638		17.12
2	GN15	Sharood		239		112		105.224		85		84		13.7633		116.667		21.6667		3.92662		13.8662		15.3083
3	GN15	Sharood		244		124.667		93.0642		90.6667		89.6667		15.1698		136.333		20.3333		3.74696		14.3215		16.3301
4	GN15	Sharood		256		134.333		107.215		92.3333		91.3333		14.5496		132		17.3333		3.88815		14.1237		15.8821
5	GN15	Sharood		250		124		97.5332		91.3333		90.3333		14.64		131.333		18.3333		3.65458		14.5382		16.828
6	GN15	Sharood		249		138		94.7479		96		95		15.5132		146.667		20.6667		3.53613		14.2996		16.28
1	GF677	Mamaee		179		120		94.8682		87.3333		86.3333		14.7413		126		38.6667		3.83666		12.1518		11.7569
2	GF677	Mamaee		232		233.667		137.849		93		92		18.832		167.667		33.3333		4.90571		16.0894		20.6105
3	GF677	Mamaee		206		172.333		128.778		89.3333		88.3333		15.2019		133.333		34		4.8274		13.7061		14.9568
4	GF677	Mamaee		198		193.667		138.66		90.3333		89.3333		15.8366		139.667		36.6667		4.75141		14.4723		16.6757
5	GF677	Mamaee		186		180.667		117.751		92.6667		91.6667		16.8704		154.667		35		4.29495		15.386		18.8479
6	GF677	Mamaee		215		171.667		116.35		89.3333		88.3333		16.2955		143.333		33.6667		4.70981		12.987		13.4286
1	GF677	Sharood		237		202		125.925		96.6667		95.6667		16.63		158.667		19.6667		4.1187		11.1407		9.88182
2	GF677	Sharood		232		339		206.773		106.667		105.667		15.4901		163.333		40		2.31216		11.6808		10.8631
3	GF677	Sharood		233		258		158.943		98		97		16.6699		161.333		23		2.85523		11.6023		10.7176
4	GF677	Sharood		232		259		158.492		103		102		15.985		163		30		3.48186		11.1658		9.92643
5	GF677	Sharood		236		281.667		178.397		101		100		15.8428		157.333		31		3.32995		11.5709		10.6597
6	GF677	Sharood		234		237		142.273		97.3333		96.3333		16.9819		163.667		28.3333		3.09074		11.6274		10.7641
1	Shurab2	Mamaee		191		114.333		98.1224		75.3333		74.3333		15.5235		114.333		27		2.66302		10.99		9.61625
2	Shurab2	Mamaee		176		37.3333		38.6535		82.3333		81.3333		11.9692		97		22		2.08975		11.6368		10.7815
3	Shurab2	Mamaee		184		99.3333		94.6189		75.3333		74.3333		14.1096		105		25		2.48035		11.4704		10.4754
4	Shurab2	Mamaee		178		78.6667		71.8674		77		76		14.3146		108.667		22.3333		2.22671		11.2067		9.99914
5	Shurab2	Mamaee		186		90		86.2585		85		84		12.3065		103.333		23.6667		2.31593		11.5646		10.6481
6	Shurab2	Mamaee		185		62.3333		56.5175		72.3333		71.3333		15.3556		109.667		24.6667		2.48934		11.26		10.0946
1	Shurab2	Sharood		280		121.333		65.7371		122		121		15.1536		183.333		20.6667		4.21285		17.3328		23.9193
2	Shurab2	Sharood		270		243		128.297		114.667		113.667		14.5156		168.333		32		5.90422		16.0768		20.5783
3	Shurab2	Sharood		273		158.333		88.104		117.667		116.667		14.8018		174		24		5.69303		16.8461		22.5948
4	Shurab2	Sharood		282		214.333		119.221		118.333		117.333		14.1755		167		21.3333		5.64733		16.5258		21.7438
5	Shurab2	Sharood		272		199.667		109.12		118.667		117.667		14.6425		173		24.3333		5.74571		17.2355		23.6514
6	Shurab2	Sharood		275		193.667		101.145		119.667		118.667		15.4482		183.333		24.6667		7.81972		16.3029		21.1611
1	Shurab3	Mamaee		205		135.667		98.8913		86		85		16.3524		137.667		33.3333		4.51473		13.2288		13.9333
2	Shurab3	Mamaee		197		261		183.41		83.6667		82.6667		16.989		140.333		30.6667		4.74598		17.27		23.7462
3	Shurab3	Mamaee		205		164.667		129.087		77.3333		76.3333		17.1649		131		33		4.92462		16.8367		22.5696
4	Shurab3	Mamaee		199		210.333		151.448		81.3333		80.3333		16.952		135.667		32.6667		4.44952		15.2761		18.5796
5	Shurab3	Mamaee		201		220.667		161.765		80.6667		79.6667		17.0381		136		34.6667		4.91084		16.441		21.5213
6	Shurab3	Mamaee		203		208		151.956		85		84		16.1179		135.667		29		4.84382		15.5618		19.2811
1	Shurab3	Sharood		291		695		316.156		139		138		15.9629		220		76.3333		2.23808		10.99		9.61625
2	Shurab3	Sharood		214		154.667		95.9837		106		105		15.3025		160.667		25		6.21433		18.5637		27.4371
3	Shurab3	Sharood		265		493.333		262.402		124.667		123.667		15.25		188.333		53.3333		4.10911		14.5445		16.8425
4	Shurab3	Sharood		249		583		315.531		122		121		15.3595		185.333		48.3333		5.20981		16.7739		22.4015
5	Shurab3	Sharood		278		596.667		311.853		119.667		118.667		16.0978		191		67.6667		5.00159		15.7502		19.7508
6	Shurab3	Sharood		229		507.333		270.913		118.667		117.667		16.2894		190.667		33.3333		4.23423		15.5713		19.3045

## Sheet: LSD morphologic traits 2024
2025 1403-1404	No. Flower	TREE Height	Scafolld length	Blooming density	No. node	No.Internode	Internode length	No. of Lateral branches	SCSA	Trunk Circumference	TCSA
GF677-Mamaee	574.67	232.67	180.11	319.66	126.33	125.33	14.36	60.22	7.12	18.03	25.86
GF677-Sharud12	815.78	274	209.22	389.9	143.45	142.45	14.7	49.67	4.42	14.97	17.78
GN15-Mamaee	307.67	211.17	192.67	159.89	135.39	134.39	14.34	58	6.1	19.8	31.15
GN15-Sharud12	425.28	295.17	168.5	253.67	132.72	131.72	12.77	37.44	5.38	18.5	27.32
GN15M-Mamaee	496.95	265.5	249.78	200.91	124.89	123.89	20.2	65.78	8.6	19.29	33.29
GN15M-Sharud12	774.06	317	199	388.66	167.06	166.06	11.98	48.28	7.06	22.08	38.09
Shurab2-Mamaee	346.33	198.33	128.33	269.79	107.89	106.89	12.04	42.11	3.48	14.76	17.34
Shurab2-Sharud12	611.39	335.33	237.83	257.57	171.5	170.5	13.95	43.5	9.64	21.52	37.09
Shurab3-Mamaee	878.06	226.67	164.06	535.17	112.33	111.33	14.74	53.22	7.46	20.47	33.37
Shurab3-Sharud12	1451	304.33	275.33	525.48	176.67	175.67	15.67	80.67	7	19.96	31.75
±
Std Error	std No. Flower	stdTREE Height	std Scafolld height	std Blooming density	std No. node	std No.Internode	std Internode length	std No. of Lateral	std SCA	std GCTT	std TCA
GF677-Mamaee	15.04	7.92	6.14	5.56	0.89	0.89	0.39	0.85	0.17	0.6	1.36
GF677-Sharud12	18.76	0.86	1.08	8.61	1.59	1.59	0.15	2.88	0.25	0.1	0.18
GN15-Mamaee	4.11	4.14	2.2	3.75	0.98	0.98	0.24	1.04	0.05	0.3	0.7
GN15-Sharud12	7.64	3.48	7.1	6.28	3.03	3.03	0.25	0.69	0.08	0.12	0.27
GN15M-Mamaee	7.59	24.62	10.36	9.93	2.5	2.5	0.93	2.32	0.35	0.19	0.46
GN15M-Sharud12	21.92	4.46	3.72	5.08	0.84	0.84	0.21	0.57	0.34	0.39	1.05
Shurab2-Mamaee	11.23	2.25	2.44	6.54	1.96	1.96	0.41	0.76	0.08	0.1	0.18
Shurab2-Sharud12	17.52	1.93	2.9	9.8	0.98	0.98	0.12	1.65	0.47	0.21	0.55
Shurab3-Mamaee	17.99	1.33	1.25	9.55	1.31	1.31	0.11	0.83	0.08	0.59	1.44
Shurab3-Sharud12	76.04	11.99	7.71	17.16	4.35	4.35	0.12	8	0.55	1.04	2.42
std modify	13.3	6.77	5.12	4.65	0.75	0.75	0.36	0.43	0.16	0.5	1.12
	17.02	0.75	0.98	7.03	1.3	1.3	0.12	1.56	0.22	0.16	0.16
	2.37	3.96	1.95	2.76	0.64	0.64	0.21	0.84	0.04	0.32	0.72
	5.9	3.12	6.3	5.6	2.41	2.41	0.22	0.43	0.07	0.11	0.32
	5.85	23.89	9.56	8.4	1.9	1.9	0.9	1.23	0.34	0.16	0.51
	20.18	4.13	2.97	4.3	0.65	0.65	0.18	0.45	0.33	0.32	1.06
	9.49	1.98	2.03	4.95	1.1	1.1	0.38	0.62	0.07	0.16	0.17
	15.78	1.41	2.4	8.1	0.61	0.61	0.09	1.3	0.46	0.18	0.57
	16.25	1.03	0.95	8.4	0.94	0.94	0.08	0.74	0.06	0.46	1.03
	74.3	10.2	6.01	15.6	2.65	2.65	0.09	6.98	0.45	0.86	1.23
Significantly Letter	L No. Flower	L TREE Height	L Scafolld height	L Blooming density	L No. node	L No.Internode	L Internode length	L No. of Lateral	L SCA	L GCTT	L TCA
GF677-Mamaee	ed	e	fe	c	e	e	c	cb	c	e	c
GF677-Sharud12	cb	dc	c	b	c	c	cb	ed	e	f	d
GN15-Mamaee	h	fe	de	f	d	d	c	cb	d	dc	b
GN15-Sharud12	gf	bc	fg	d	d	d	d	f	d	de	c
GN15M-Mamaee	ef	d	b	e	e	e	a	b	b	dce	b
GN15M-Sharud12	c	ba	dc	b	b	b	d	ed	c	a	a
Shurab2-Mamaee	gh	f	h	d	f	f	d	ef	f	f	d
Shurab2-Sharud12	d	a	b	d	ba	ba	c	ef	a	ba	a
Shurab3-Mamaee	b	e	g	a	f	f	cb	cd	c	bc	b
Shurab3-Sharud12	a	b	a	a	a	a	b	a	c	c	b

## Sheet: morphologic data 2025
rep	a	b		NO. flower	TREE Height	height S	blooming density	No node	No.Internode	Internode length	No. of Lateral	SCA	GCTT	TCA
1	GN15-M	Mamaee		478.667	311	290.667	164.679	121	120	24.2222	59.3333	9.91374	19.943	34.8645
2	GN15-M	Mamaee		471	265	238.333	197.622	118	117	20.3704	62	7.74722	18.53	31.5263
3	GN15-M	Mamaee		519.333	147	217	239.324	120	119	18.2353	67.6667	7.85993	19.2522	33.1927
4	GN15-M	Mamaee		500.667	277	237	211.252	133.667	132.667	17.8643	75.6667	9.28803	19.0826	32.794
5	GN15-M	Mamaee		501.333	300	253	198.155	128.333	127.333	19.8691	63.6667	8.13639	19.3464	33.4162
6	GN15-M	Mamaee		510.667	293	262.667	194.416	128.333	127.333	20.6283	66.3333	8.67337	19.5693	33.9508
1	GN15-M	Sharood		668.667	304	182.333	366.728	164.667	163.667	11.1405	47	5.80559	23.1241	40.973
2	GN15-M	Sharood		814.667	333	210.333	387.322	166.667	165.667	12.6962	50.3333	8.27802	20.5179	33.9923
3	GN15-M	Sharood		774	308	201	385.075	165.333	164.333	12.2312	47	7.17936	22.7818	39.9946
4	GN15-M	Sharood		784.667	317	199.667	392.988	167	166	12.0281	49.3333	7.33264	22.4396	39.0348
5	GN15-M	Sharood		795	314	199.667	398.164	170.333	169.333	11.7913	48.6667	6.56757	22.1601	38.265
6	GN15-M	Sharood		807.333	326	201	401.658	168.333	167.333	12.012	47.3333	7.16362	21.4253	36.3002
1	GN15	Mamaee		294	225	199	147.739	132.667	131.667	15.1139	60.3333	6.12278	20.3821	32.5729
2	GN15	Mamaee		320	196	185.667	172.352	137.333	136.333	13.6186	56	5.987	18.4165	27.9095
3	GN15	Mamaee		311	219	188.667	164.841	138.667	137.667	13.7046	55.3333	6.04249	20.0461	31.7322
4	GN15	Mamaee		314.667	212	195.667	160.818	133.333	132.333	14.7859	61.3333	5.98718	20.335	32.454
5	GN15	Mamaee		309	206	189.667	162.917	134	133	14.2607	59	6.24908	19.6317	30.7199
6	GN15	Mamaee		297.333	209	197.333	150.676	136.333	135.333	14.5813	56	6.22545	19.9488	31.492
1	GN15	Sharood		458.667	308	198	231.65	146	145	13.6552	36.3333	5.08981	18.8638	28.15
2	GN15	Sharood		404	284	146.667	275.455	124	123	11.9241	39.6667	5.61662	18.0662	26.3383
3	GN15	Sharood		416.667	289	166.333	250.501	129.667	128.667	12.9275	38.3333	5.43696	18.5215	27.3601
4	GN15	Sharood		426.333	301	162	263.169	131.333	130.333	12.4297	35.3333	5.57815	18.3237	26.9121
5	GN15	Sharood		416	295	161.333	257.851	130.333	129.333	12.4742	36.3333	5.34458	18.7382	27.858
6	GN15	Sharood		430	294	176.667	243.396	135	134	13.1841	38.6667	5.22613	18.4996	27.31
1	GF677	Mamaee		516	209	162	318.519	123.333	122.333	13.2425	63.6667	6.39666	16.0518	21.5669
2	GF677	Mamaee		629.667	262	203.667	309.165	129	128	15.9115	58.3333	7.46571	19.9894	30.4205
3	GF677	Mamaee		568.333	236	169.333	335.63	125.333	124.333	13.6193	59	7.3874	17.6061	24.7668
4	GF677	Mamaee		589.667	228	175.667	335.674	126.333	125.333	14.016	61.6667	7.31141	18.3723	26.4857
5	GF677	Mamaee		576.667	216	190.667	302.448	128.667	127.667	14.9347	60	6.85495	19.286	28.6579
6	GF677	Mamaee		567.667	245	179.333	316.543	125.333	124.333	14.4236	58.6667	7.26981	16.887	23.2386
1	GF677	Sharood		755	277	206.667	365.323	139.667	138.667	14.9038	40.6667	5.3387	14.6407	17.1918
2	GF677	Sharood		892	272	211.333	422.082	149.667	148.667	14.2152	61	3.53216	15.1808	18.1731
3	GF677	Sharood		811	273	209.333	387.42	141	140	14.9524	44	4.07523	15.1023	18.0276
4	GF677	Sharood		812	272	211	384.834	146	145	14.5517	51	4.70186	14.6658	17.2364
5	GF677	Sharood		834.667	276	205.333	406.494	144	143	14.359	52	4.54995	15.0709	17.9697
6	GF677	Sharood		790	274	211.667	373.228	140.333	139.333	15.1914	49.3333	4.31074	15.1274	18.0741
1	Shurab2	Mamaee		380.333	206	136.333	278.973	105.333	104.333	13.0671	45	3.76302	14.39	16.6863
2	Shurab2	Mamaee		303.333	191	119	254.902	112.333	111.333	10.6886	40	3.18975	15.0368	17.8515
3	Shurab2	Mamaee		365.333	199	127	287.664	105.333	104.333	12.1725	43	3.58035	14.8704	17.5454
4	Shurab2	Mamaee		344.667	193	130.667	263.776	107	106	12.327	40.3333	3.32671	14.6067	17.0691
5	Shurab2	Mamaee		356	201	125.333	284.043	115	114	10.9942	41.6667	3.41593	14.9646	17.7181
6	Shurab2	Mamaee		328.333	200	131.667	249.367	102.333	101.333	12.9934	42.6667	3.58934	14.66	17.1646
1	Shurab2	Sharood		544.333	340	246.333	220.974	175	174	14.1571	39.6667	8.01285	22.1328	38.7393
2	Shurab2	Sharood		666	330	231.333	287.896	167.667	166.667	13.88	51	9.70422	20.8768	35.3983
3	Shurab2	Sharood		581.333	333	237	245.288	170.667	169.667	13.9686	43	9.49303	21.6461	37.4148
4	Shurab2	Sharood		637.333	342	230	277.101	171.333	170.333	13.5029	40.3333	9.44733	21.3258	36.5638
5	Shurab2	Sharood		622.667	332	236	263.842	171.667	170.667	13.8281	43.3333	9.54571	22.0355	38.4714
6	Shurab2	Sharood		616.667	335	246.333	250.338	172.667	171.667	14.3495	43.6667	11.6197	21.1029	35.9811
1	Shurab3	Mamaee		813.667	230	165.667	491.147	116	115	14.4058	54.3333	7.24473	17.9288	27.3633
2	Shurab3	Mamaee		939	222	168.333	557.822	113.667	112.667	14.9408	51.6667	7.47598	21.97	37.1762
3	Shurab3	Mamaee		842.667	230	159	529.979	107.333	106.333	14.953	54	7.65462	21.5367	35.9996
4	Shurab3	Mamaee		888.333	224	163.667	542.77	111.333	110.333	14.8338	53.6667	7.17952	19.9761	32.0096
5	Shurab3	Mamaee		898.667	226	164	547.967	110.667	109.667	14.9544	55.6667	7.64084	21.141	34.9513
6	Shurab3	Mamaee		886	228	163.667	541.344	115	114	14.3567	50	7.57382	20.2618	32.7111
1	Shurab3	Sharood		1641	341	306	536.275	194	193	15.8549	106.333	4.73808	15.59	22.1363
2	Shurab3	Sharood		1100.67	264	246.667	446.216	161	160	15.4167	55	8.71433	23.1637	39.9571
3	Shurab3	Sharood		1439.33	315	274.333	524.666	179.667	178.667	15.3545	83.3333	6.60911	19.1445	29.3625
4	Shurab3	Sharood		1529	299	271.333	563.514	177	176	15.4167	78.3333	7.70981	21.3739	34.9215
5	Shurab3	Sharood		1542.67	328	277	556.919	174.667	173.667	15.9501	97.6667	7.50159	20.3502	32.2708
6	Shurab3	Sharood		1453.33	279	276.667	525.301	173.667	172.667	16.0232	63.3333	6.73423	20.1713	31.8245

## Sheet: LSD morphologic traits 2025
2024 1402-1403	No. Flower	Tree Height	Scafolld length	Blooming Density	No. Node	No. Internode	Internode Length	No. of Lateral	SCSA (cm2)	Trunk Circumference (cm)	TCSA (cm2)
GF677-Mamaee	178.67	202.67	144.11	122.38	90.33	89.33	16.3	35.22	4.56	14.13	16.05
GF677-Sharud12	262.78	234	161.22	161.8	100.45	99.45	16.27	28.67	3.2	11.47	10.47
GN15-Mamaee	64.67	191.17	147.67	43.89	95.39	94.39	15.78	35	4.05	15.3	18.66
GN15-Sharud12	133.28	250.17	138.5	99.36	93.72	92.72	14.92	19.44	3.69	14.3	16.29
GN15M-Mamaee	153.95	230.5	177.78	89.24	89.89	88.89	20.26	37.78	4.8	14.89	17.66
GN15M-Sharud12	242.06	262	177	134.48	116.06	115.06	15.44	28.28	4.26	17.08	23.27
Shurab2-Mamaee	80.33	183.33	106.33	74.34	77.89	76.89	13.93	24.11	2.38	11.36	10.27
Shurab2-Sharud12	188.39	275.33	174.83	101.94	118.5	117.5	14.79	24.5	5.84	16.72	22.27
Shurab3-Mamaee	200.06	201.67	136.06	146.1	82.33	81.33	16.77	32.22	4.73	15.77	19.94
Shurab3-Sharud12	505	254.33	189.33	262.14	121.67	120.67	15.71	50.67	4.5	15.36	19.23
Std Error
GF677-Mamaee	15.04	7.92	6.14	6.73	0.89	0.89	0.59	0.85	0.17	0.6	1.36
GF677-Sharud12	18.76	0.86	1.08	11.53	1.59	1.59	0.24	2.88	0.25	0.1	0.18
GN15-Mamaee	4.11	4.14	2.2	3.25	0.98	0.98	0.36	1.04	0.05	0.3	0.7
GN15-Sharud12	7.64	3.48	7.1	2.32	3.03	3.03	0.31	0.69	0.08	0.12	0.27
GN15M-Mamaee	7.59	24.62	10.36	8.32	2.5	2.5	1.25	2.32	0.35	0.19	0.46
GN15M-Sharud12	21.92	4.46	3.72	10.49	0.84	0.84	0.31	0.57	0.34	0.39	1.05
Shurab2-Mamaee	11.23	2.25	2.44	9.52	1.96	1.96	0.61	0.76	0.08	0.1	0.18
Shurab2-Sharud12	17.52	1.93	2.9	9.22	0.98	0.98	0.19	1.65	0.47	0.21	0.55
Shurab3-Mamaee	17.99	1.33	1.25	11.86	1.31	1.31	0.17	0.83	0.08	0.59	1.44
Shurab3-Sharud12	76.04	11.99	7.71	36.61	4.35	4.35	0.19	8	0.55	1.04	2.42
Significantly Letter	تعداد گل در شاخه	ارتفاع درخت	طول شاخه اصلی	تراکم گلدهی	تعداد گره	تعداد میانگره	طول میانگره	تعداد شاخه‌های جانبی	سطح مقطع شاخه اصلی	محیط دور تنه	سطح مقطع تنه
GF677-Mamaee	cd	c	d	ced	c	c	cb	cb	b	c	e
GF677-Sharud12	b	b	bc	b	b	b	cbd	cd	ed	d	f
GN15-Mamaee	f	c	dc	g	cb	cb	cbd	cb	cb	bc	ecd
GN15-Sharud12	fed	ba	d	fed	c	c	ced	e	cd	c	ed
GN15M-mamaee	ed	b	a	fe	c	c	a	b	b	bc	ecd
GN15M-Sharud12	cb	a	a	cbd	a	a	cbd	cd	cb	a	a
Shurab2-Mamaee	fe	c	e	fg	d	d	e	ed	e	d	f
Shurab2-Sharud12	cbd	a	ba	fed	a	a	ed	ed	a	a	ba
Shurab3-Mamaee	cbd	c	d	cb	d	d	b	cbd	b	ba	bc
Shurab3-Sharud12	a	ba	a	a	a	a	cbd	a	cb	bc	bcd

## Sheet: pigment data
rep	a	b	ch a		ch b		Total Ch		carotenoid
1	GN15-M	Mamaee	0.328997		0.240506		0.2935		0.114303
2	GN15-M	Mamaee	0.342096		0.264264		0.316464		0.113995
3	GN15-M	Mamaee	0.352918		0.193784		0.26378		0.136846
4	GN15-M	Mamaee	0.317144		0.210164		0.265688		0.133409
5	GN15-M	Mamaee	0.314338		0.27813		0.318864		0.106006
6	GN15-M	Mamaee	0.339685		0.237154		0.294156		0.0926048
1	GN15-M	Sharood	0.45306		0.376536		0.44023		0.162812
2	GN15-M	Sharood	0.455763		0.380849		0.4445		0.165279
3	GN15-M	Sharood	0.428732		0.390875		0.444072		0.163391
4	GN15-M	Sharood	0.464452		0.401346		0.4635		0.153793
5	GN15-M	Sharood	0.448718		0.411441		0.466638		0.15381
6	GN15-M	Sharood	0.444237		0.423167		0.47457		0.161328
1	GN15	Mamaee	0.427786		0.895348		0.844946		0.128122
2	GN15	Mamaee	0.44406		0.84122		0.80696		0.13375
3	GN15	Mamaee	0.418378		0.844114		0.80128		0.14114
4	GN15	Mamaee	0.457286		0.904158		0.86112		0.145091
5	GN15	Mamaee	0.394062		0.985912		0.906484		0.147035
6	GN15	Mamaee	0.485024		0.79741		0.784852		0.137261
1	GN15	Sharood	0.461668		0.571482		0.597931		0.183925
2	GN15	Sharood	0.46924		0.5753		0.60332		0.168161
3	GN15	Sharood	0.492846		0.583378		0.61708		0.187497
4	GN15	Sharood	0.436292		0.616596		0.62592		0.193974
5	GN15	Sharood	0.53306		0.50368		0.5662		0.193978
6	GN15	Sharood	0.497206		0.560337		0.600112		0.15807
1	GF677	Mamaee	0.453426		0.625672		0.638462		0.0864238
2	GF677	Mamaee	0.45886		0.63016		0.64372		0.0941373
3	GF677	Mamaee	0.402306		0.663378		0.65256		0.0929589
4	GF677	Mamaee	0.5019		0.575378		0.613532		0.0896777
5	GF677	Mamaee	0.382852		0.633356		0.62264		0.0919403
6	GF677	Mamaee	0.448028		0.654199		0.65947		0.0995489
1	GF677	Sharood	0.461369		0.422955		0.479726		0.183066
2	GF677	Sharood	0.464318		0.468474		0.51684		0.185798
3	GF677	Sharood	0.47664		0.46977		0.5217		0.172278
4	GF677	Sharood	0.430332		0.515256		0.54348		0.17952
5	GF677	Sharood	0.500072		0.359212		0.441064		0.180689
6	GF677	Sharood	0.466559		0.395525		0.459526		0.192614
1	Shurab2	Mamaee	0.452674		0.652226		0.659345		0.176383
2	Shurab2	Mamaee	0.44848		0.68502		0.68412		0.175138
3	Shurab2	Mamaee	0.40542		0.64692		0.64044		0.149998
4	Shurab2	Mamaee	0.434216		0.627568		0.634		0.169026
5	Shurab2	Mamaee	0.472086		0.693098		0.69788		0.175335
6	Shurab2	Mamaee	0.503996		0.657288		0.67932		0.168148
1	Shurab2	Sharood	0.525907		0.516244		0.573968		0.173476
2	Shurab2	Sharood	0.532772		0.545054		0.599012		0.149921
3	Shurab2	Sharood	0.467164		0.586272		0.6114		0.155653
4	Shurab2	Sharood	0.445058		0.64997		0.655184		0.159275
5	Shurab2	Sharood	0.549092		0.498652		0.567184		0.182961
6	Shurab2	Sharood	0.538363		0.450412		0.525488		0.19704
1	Shurab3	Mamaee	0.445529		0.701943		0.69666		0.177959
2	Shurab3	Mamaee	0.465858		0.726014		0.72212		0.180873
3	Shurab3	Mamaee	0.480852		0.726472		0.727144		0.185612
4	Shurab3	Mamaee	0.50192		0.66826		0.6874		0.159468
5	Shurab3	Mamaee	0.432525		0.702925		0.6934		0.164856
6	Shurab3	Mamaee	0.440176		0.728908		0.71644		0.181565
1	Shurab3	Sharood	0.528476		0.587685		0.631578		0.169384
2	Shurab3	Sharood	0.53902		0.60502		0.64864		0.17781
3	Shurab3	Sharood	0.543922		0.618964		0.661252		0.191817
4	Shurab3	Sharood	0.506494		0.537814		0.585088		0.165914
5	Shurab3	Sharood	0.518374		0.55473		0.602232		0.180599
6	Shurab3	Sharood	0.546728		0.550998		0.608076		0.206779

## Sheet: LSD pigments
	(mg/g FW)
2024 1402-1403	Chla	Chl b	Total chl	Carotenoids
GF677-Mamaee	0.44	0.63	0.64	0.09
GF677-Sharud12	0.47	0.44	0.49	0.18
GN15-Mamaee	0.44	0.88	0.83	0.14
GN15-Sharud12	0.48	0.57	0.6	0.18
GN15M-Mamaee	0.33	0.24	0.29	0.12
GN15M-Sharud12	0.45	0.4	0.45	0.16
Shurab2-Mamaee	0.45	0.66	0.67	0.17
Shurab2-Sharud12	0.51	0.54	0.59	0.17
Shurab3-Mamaee	0.46	0.71	0.71	0.18
Shurab3-Sharud12	0.53	0.58	0.62	0.18
				±
Std Error
GF677-Mamaee	0.02	0.01	0.01	0
GF677-Sharud12	0.01	0.02	0.02	0
GN15-Mamaee	0.01	0.03	0.02	0
GN15-Sharud12	0.01	0.02	0.01	0.01
GN15M-Mamaee	0.01	0.01	0.01	0.01
GN15M-Sharud12	0	0.01	0.01	0
Shurab2-Mamaee	0.01	0.01	0.01	0
Shurab2-Sharud12	0.02	0.03	0.02	0.01
Shurab3-Mamaee	0.01	0.01	0.01	0.01
Shurab3-Sharud12	0.01	0.01	0.01	0.01
Significantly Letter	Chla	Chl b	Total chl	Carotenoids
GF677-Mamaee	d	cb	dc	e
GF677-Sharud12	dc	e	f	a
GN15-Mamaee	e	a	a	c
GN15-Sharud12	bc	d	de	a
GN15M-mamaee	d	f	h	d
GN15M-Sharud12	dc	e	g	b
Shurab2-Mamaee	dc	cb	c	ba
Shurab2-Sharud12	ba	d	e	ba
Shurab3-Mamaee	dc	b	b	a
Shurab3-Sharud12	a	d	de	a
