# Supplementary material for: Rootstock effects on floral induction in commercial Iranian almond cultivars: Insights from morphophysiological, biochemical, and molecular analyses
Source: PLoS One. 2025 Dec 4;20(12):e0337551. doi: 10.1371/journal.pone.0337551 (PMC12677779; doi:10.1371/journal.pone.0337551)
Supplement: S2 File — (XLSX) [file pone.0337551.s003.xlsx]

## Sheet: Hormone data
ng/gr FW	ABA ng/gr FW					IAA							GA3
	2023-06-12	2023-07-13	2023-08-13	2023-09-13	2023-12-13	2023-06-12	2023-07-13	2023-08-13	2023-09-13	2023-12-13			2023-06-12	2023-07-13	2023-08-13	2023-09-13	2023-12-13
	S1	S2	S3	S4	S5	S1	S2	S3	S4	S5			S1	S2	S3	S4	S5
GN15-Mamaee	540	650	832	545	380	350	425	580	760	854			376	480	850	640	226
Shurab3-Shahrud12	680	764	890	495	295	436	550	740	890	964			475	576	870	416	250
block	a	b	t	ABA	IAA	GA3
1	GN15	mamaee	1	540	350	376
2	GN15	mamaee	1	530	355	372
3	GN15	mamaee	1	550	358	369
1	GN15	mamaee	2	650	425	480
2	GN15	mamaee	2	654	429	476
3	GN15	mamaee	2	659	427	489
1	GN15	mamaee	3	832	580	850
2	GN15	mamaee	3	835	579	853
3	GN15	mamaee	3	836	584	846
1	GN15	mamaee	4	545	760	640
2	GN15	mamaee	4	549	759	638
3	GN15	mamaee	4	543	763	642
1	GN15	mamaee	5	380	854	226
2	GN15	mamaee	5	386	849	231
3	GN15	mamaee	5	384	858	219
1	Shurab3	Shahrud12	1	680	436	475
2	Shurab3	Shahrud12	1	678	441	468
3	Shurab3	Shahrud12	1	672	428	471
1	Shurab3	Shahrud12	2	764	550	576
2	Shurab3	Shahrud12	2	773	542	569
3	Shurab3	Shahrud12	2	768	559	561
1	Shurab3	Shahrud12	3	890	740	870
2	Shurab3	Shahrud12	3	872	735	859
3	Shurab3	Shahrud12	3	884	756	864
1	Shurab3	Shahrud12	4	495	890	416
2	Shurab3	Shahrud12	4	476	894	423
3	Shurab3	Shahrud12	4	489	885	408
1	Shurab3	Shahrud12	5	295	964	250
2	Shurab3	Shahrud12	5	289	948	234
3	Shurab3	Shahrud12	5	302	973	263

## Sheet: LSD hormone results
ABA ng/gr FW
	GN15-Mamaee	Shurab3-Shahrud12
Stage1	540	676.67														2023-06-12	2023-07-13	2023-08-13	2023-09-13	2023-12-13
Stage2	654.33	768.33														S1	S2	S3	S4	S5
Stage3	834.33	882
Stage4	545.67	486.67
Stage5	383.33	295.33
Std
S1	5.77	2.4
S2	2.6	2.6
S3	1.2	5.29
S4	1.76	5.61
S5	1.76	3.76
letter
S1	f	d
S2	e	c
S3	b	a
S4	f	g
S5	h	i
IAA ng/gr FW
	GN15-Mamaee	Shurab3-Shahrud12
Stage1	354.33	435
Stage2	427	550.33
Stage3	581	743.67
Stage4	760.67	889.67
Stage5	853.67	961.67
Std
S1	2.33	3.79
S2	1.15	4.91
S3	1.53	6.33
S4	1.2	2.6
S5	2.6	7.31
letter
S1	i	h
S2	h	g
S3	f	e
S4	d	b
S5	c	a
GA3 ng/gr FW
	GN15-Mamaee	Shurab3-Shahrud12
Stage1	372.33	471.33
Stage2	481.67	568.67
Stage3	849.67	864.33
Stage4	640	415.67
Stage5	225.33	249
Std
S1	2.03	2.03
S2	3.84	4.33
S3	2.03	3.18
S4	1.15	4.33
S5	3.48	8.39
letter
S1	g	e
S2	e	d
S3	b	a
S4	c	f
S5	i	h
