# Supplementary material for: Rootstock effects on floral induction in commercial Iranian almond cultivars: Insights from morphophysiological, biochemical, and molecular analyses
Source: PLoS One. 2025 Dec 4;20(12):e0337551. doi: 10.1371/journal.pone.0337551 (PMC12677779; doi:10.1371/journal.pone.0337551)
Supplement: S3 File — (XLSX) [file pone.0337551.s004.xlsx]

## Sheet: Bud data
block	a	t	AP1	CO	FT	LFY	SOC1
1	GN15	1	1.2008	0.778085	0.887611	1.4025	1.03526
2	GN15	1	1.57352	0.663423	0.767373	1.4025	0.959264
3	GN15	1	0.826076	1.2466	1.1394	0.982181	1.00552
1	GN15	2	0.988971	1.20581	0.882703	0.0457527	1.39281
2	GN15	2	1.2781	1.13288	0.473029	0.0429857	1.10038
3	GN15	2	0.986034	0.919491	1.34303	0.0524507	0.871687
1	GN15	3	0.695441	0.68968	0.75576	0.95	1.04681
2	GN15	3	2.16745	1.05995	1.4103	2.21299	0.91764
3	GN15	3	0.965738	1.118	1.01391	0.781695	1.05737
1	GNMama	1	3.91768	0.860949	0.684916	1.33237	2.57755
2	GNMama	1	2.65737	1.15189	0.718968	0.657016	2.68701
3	GNMama	1	3.68288	0.628648	0.991778	0.928158	2.85997
1	GNMama	2	1.50525	0.943438	0.856188	0.0100686	0.0286365
2	GNMama	2	0.946058	0.549427	1.16151	0.0152611	0.0278535
3	GNMama	2	1.91839	1.36051	1.33624	0.0165	0.0443505
1	GNMama	3	2.16145	0.417544	0.138889	0.133231	0.369079
2	GNMama	3	0.890076	0.134904	0.230366	0.124309	0.748461
3	GNMama	3	1.41955	0.723984	0.179963	0.126995	0.432739
1	GNShah12	1	7.6564	1.39539	0.835474	2.84942	4.86577
2	GNShah12	1	4.36707	0.847137	1.19803	0.336964	3.92493
3	GNShah12	1	4.58419	1.22321	0.847137	0.423568	0.872161
1	GNShah12	2	2.65001	0.117603	0.00809923	0.000482227	0.283221
2	GNShah12	2	1.9	0.625031	0.00580696	0.000794316	0.562529
3	GNShah12	2	1.19416	2.79336	0.0073502	0.000794316	0.301452
1	GNShah12	3	1.45801	1.50733	3.25803	0.501388	0.866938
2	GNShah12	3	4.93825	1.94801	2.62806	0.458184	0.98214
3	GNShah12	3	3.87447	1.92119	2.9363	0.515484	1.61776
1	Shurab3	1	1.07177	1.21419	0.890076	1.64718	1.26225
2	Shurab3	1	0.933033	1.13288	1.02243	0.768438	0.86814
3	Shurab3	1	1.0016	0.916814	1.03301	0.938625	1.00493
1	Shurab3	2	1.38127	1.40639	0.714992	1.34723	0.988971
2	Shurab3	2	0.76631	1.69584	0.838568	1.08673	0.820173
3	Shurab3	2	1.02059	0.786077	1.18968	0.921294	1.14064
1	Shurab3	3	1.01255	0.263523	0.815637	0.665265	0.921464
2	Shurab3	3	0.602069	0.256317	1.13761	0.733058	0.967276
3	Shurab3	3	1.19341	2.75032	1.02598	1.33657	1.0867
1	Shu3Sha12	1	9.54007	5.36657	25.2113	22.3779	14.0257
2	Shu3Sha12	1	8.47962	19.753	6.43527	20.3083	6.72717
3	Shu3Sha12	1	12.3199	6.70179	1.08678	9.37151	9.04953
1	Shu3Sha12	2	4.18724	8.17943	0.936921	22.1618	8.77866
2	Shu3Sha12	2	7.04207	2.22222	1.5977	2.12874	3.79474
3	Shu3Sha12	2	3.21796	5.22509	14.9675	2.62776	5.81428
1	Shu3Sha12	3	5.9794	5.88891	2.51054	2.60991	3.21318
2	Shu3Sha12	3	3.73213	6.85901	1.96973	2.00555	2.998
3	Shu3Sha12	3	4.56708	6.30575	1.66654	2.4757	5.81003
1	Shur3Mam	1	9.48732	6.17312	2.78562	12.8705	10.0005
2	Shur3Mam	1	9.48732	6.17312	2.78562	12.8705	10.0005
3	Shur3Mam	1	14.5369	5.2707	2.13989	9.22197	10.2585
1	Shur3Mam	2	14.2215	2.92006	4.95883	7.33095	2.74727
2	Shur3Mam	2	2.82843	4.71089	6.77396	5.44148	1.81252
3	Shur3Mam	2	5.73582	4.15832	3.01049	7.33095	2.32624
1	Shur3Mam	3	2.37512	2.25949	0.245876	0.890076	7.12061
2	Shur3Mam	3	1.66786	1.84805	0.215536	0.853818	0.908778
3	Shur3Mam	3	1.54542	5.04901	0.274714	0.559419	0.669892

## Sheet: leaf data
block	a	t	AP1	CO	FT	LFY	SOC1
1	GN15	1	1.11884	0.110338	0.991717	1.68179	1.53688
2	GN15	1	0.974004	2.69447	4.19305	3.50642	1.1487
3	GN15	1	0.981282	1.55179	0.634079	0.987685	0.874989
1	GN15	2	0.770571	0.858565	1.41225	0.662504	0.657927
2	GN15	2	1.2781	0.432269	1.66786	1.32501	0.516199
3	GN15	2	1.00657	2.16992	0.886727	1.10066	1.43409
1	GNMama	1	0.437696	1.39088	0.68968	1.47019	1.42011
2	GNMama	1	0.391749	2.09362	0.142991	1.98069	1.0324
3	GNMama	1	0.718858	1.30227	0.350463	1.983	1.06845
1	GNMama	2	1.06142	0.115183	1.52626	2.29421	0.964598
2	GNMama	2	1.06142	0.0903708	0.641713	2.54559	1.95613
3	GNMama	2	1.06142	0.0689646	0.624165	2.94445	2.14058
1	GNShah12	1	1.48247	1.36226	1.428	1.44995	1.28877
2	GNShah12	1	1.99723	1.38127	1.31403	0.51979	0.832776
3	GNShah12	1	1.45196	2.63171	1.17609	1.51152	1.72429
1	GNShah12	2	1.35911	0.239594	0.715323	4.83886	1.46883
2	GNShah12	2	1.33114	0.225104	1.04006	2.7032	2.89721
3	GNShah12	2	1.79336	0.0847094	1.4811	2.06289	3.06241
1	Shurab3	1	0.80107	0.0132487	0.911301	1.0367	0.339622
2	Shurab3	1	0.346277	3.81584	0.714992	1.62676	1.96156
3	Shurab3	1	1.73303	2.7641	1.22723	0.86726	1.17063
1	Shurab3	2	0.49107	1.15429	2.23767	0.986233	1.31585
2	Shurab3	2	1.87125	0.495515	1.92119	0.864537	1.1065
3	Shurab3	2	1.12821	1.22801	0.746246	1.43242	0.910288
1	Shu3Sha12	1	1.13446	2.19466	3.57514	7.38194	5.29269
2	Shu3Sha12	1	1.19086	6.25062	3.09084	5.21982	5.91345
3	Shu3Sha12	1	1.12734	4.13524	2.67796	2.44299	1.29973
1	Shu3Sha12	2	7.10089	13.7466	53.2976	18.1765	4.46915
2	Shu3Sha12	2	8.50317	10.2745	18.8436	9.02546	3.50642
3	Shu3Sha12	2	8.41657	11.409	9.23803	4.05706	3.9243
1	Shur3Mam	1	0.14539	0.790041	0.808881	0.0191038	0.00407213
2	Shur3Mam	1	0.360482	0.946058	1.09733	0.0418102	0.00630189
3	Shur3Mam	1	0.114864	2.65737	1.93724	0.0351581	0.00583925
1	Shur3Mam	2	4.18337	7.09925	8.18321	4.40966	0.844791
2	Shur3Mam	2	4.18337	11.9395	9.53126	3.78598	1.36289
3	Shur3Mam	2	3.95771	5.96973	5.25127	5.35418	0.963707

## Sheet: genes flower induction
AP1
	GN15	GN15 Mamaee	GN15 Shahrud12	Shurab3	Shurab3 Mamaee	Shurab3 Shahrud12
Leaf/Stage2	1.02	0.52	1.64	0.96	0.21	1.15
Leaf/Stage4	1.02	1.06	1.49	1.16	4.11	8.01
Bud/Stage2	1.2	3.42	5.54	1	11.17	10.11
Bud/Stage4	1.08	1.46	1.91	1.06	7.6	4.82
Bud/Stage5	1.28	1.49	3.42	0.94	1.86	4.76
Std
Leaf/Stage2	0.05	0.1	0.08	0.04	0.01	0.02
Leaf/Stage4	0.15	0	0.05	0.04	0.08	0.45
Bud/Stage2	0.12	0.19	0.16	0.05	0.16	0.35
Bud/Stage4	0.1	0.18	0.12	0.1	0.12	0.25
Bud/Stage5	0.25	0.17	0.13	0.1	0.16	0.16
letter
Leaf/Stage2	dce	fe	c	de	f	dce
Leaf/Stage4	dce	dce	dc	dce	b	a
Bud/Stage2	f	dfe	dc	f	a	ba
Bud/Stage4	f	f	fe	f	bc	dce
Bud/Stage5	f	f	dfe	f	fe	dce
CO
	GN15	GN15 Mamaee	GN15 Shahrud12	Shurab3	Shurab3 Mamaee	Shurab3 Shahrud12
Leaf/Stage2	1.45	1.6	1.79	2.2	1.46	4.19
Leaf/Stage4	1.15	0.09	0.18	0.96	8.34	11.81
Bud/Stage2	0.9	0.88	1.16	1.09	5.87	10.61
Bud/Stage4	1.09	0.95	1.18	1.3	3.93	5.21
Bud/Stage5	0.96	0.43	1.79	1.09	3.05	6.35
Std
Leaf/Stage2	0.02	0.05	0.02	0.13	0.09	0.17
Leaf/Stage4	0.02	0	0.05	0.08	0.13	0.15
Bud/Stage2	0.03	0.05	0.06	0.07	0.12	0.19
Bud/Stage4	0.01	0.03	0.02	0.07	0.13	0.12
Bud/Stage5	0.02	0.07	0.04	0.08	0.11	0.18
Letter
Leaf/Stage2	d	d	dc	dc	d	c
Leaf/Stage4	d	d	d	d	b	a
Bud/Stage2	d	d	d	d	b	a
Bud/Stage4	d	d	d	d	cbd	cb
Bud/Stage5	d	d	cd	d	cbd	b
	FT
	GN15	GN15 Mamaee	GN15 Shahrud12	Shurab3	Shurab3 Mamaee	Shurab3 Shahrud12
Leaf/Stage2	1.94	0.39	1.31	0.95	1.28	3.11
Leaf/Stage4	1.32	0.93	1.08	1.64	7.66	27.13
Bud/Stage2	0.93	0.8	0.96	0.98	2.57	10.91
Bud/Stage4	0.9	1.12	0.01	0.91	4.91	5.83
Bud/Stage5	1.06	0.18	2.94	0.99	0.25	2.05
Std
Leaf/Stage2	0.13	0	0.07	0.05	0.08	0.26
Leaf/Stage4	0.03	0.03	0.06	0.05	0.26	0.85
Bud/Stage2	0.01	0.01	0.02	0.02	0.08	0.31
Bud/Stage4	0.05	0.04	0	0.04	0.09	0.17
Bud/Stage5	0.09	0.03	0.08	0.09	0.02	0.25
Letter
Leaf/Stage2	b	b	b	b	b	b
Leaf/Stage4	b	b	b	b	a	a
Bud/Stage2	b	b	b	b	b	a
Bud/Stage4	b	b	b	b	b	ba
Bud/Stage5	b	b	b	b	b	b
	LFY
	GN15	GN15 Mamaee	GN15 Shahrud12	Shurab3	Shurab3 Mamaee	Shurab3 Shahrud12
Leaf/Stage2	2.06	1.81	1.16	1.18	0.03	5.01
Leaf/Stage4	1.03	2.59	3.2	1.09	4.52	10.42
Bud/Stage2	1.26	0.97	1.2	1.12	11.65	17.35
Bud/Stage4	0.05	0.01	0	1.12	6.7	8.97
Bud/Stage5	1.31	0.13	0.49	0.91	0.77	2.36
Std
Leaf/Stage2	0.05	0.07	0.02	0.23	0.02	0.43
Leaf/Stage4	0.04	0.09	0.04	0.17	0.46	0.14
Bud/Stage2	0.04	0.02	0.02	0.04	0.22	0.04
Bud/Stage4	0	0	0	0.12	0.63	0.03
Bud/Stage5	0.05	0	0.02	0.21	0.01	0.18
letter
Leaf/Stage2	cbd	cbd	cd	cbd	d	b
Leaf/Stage4	cd	cbd	cbd	cd	cb	a
Bud/Stage2	d	d	d	d	b	a
Bud/Stage4	d	d	d	d	cb	b
Bud/Stage5	d	d	d	d	d	cd
Leaf	SOC1
	GN15	GN15 Mamaee	GN15 Shahrud12	Shurab3	Shurab3 Mamaee	Shurab3 Shahrud12
Leaf/Stage2	1.19	1.17	1.28	1.16	0.01	4.17
Leaf/Stage4	0.87	1.69	2.48	1.11	1.06	3.97
Bud/Stage2	1	2.71	3.22	1.05	10.09	9.93
Bud/Stage4	1.12	0.03	0.38	0.98	2.3	6.13
Bud/Stage5	1.01	0.52	1.16	0.99	2.9	4.01
Std Error
Leaf/Stage2	0.09	0.02	0.06	0.07	0	0.45
Leaf/Stage4	0.02	0.07	0.01	0.02	0.06	0.28
Bud/Stage2	0.02	0.08	0.21	0.04	0.09	0.15
Bud/Stage4	0.05	0	0	0.03	0.01	0.45
Bud/Stage5	0.04	0	0.03	0.01	0.02	0.32
significant letter
Leaf/Stage2	cbd	cbd	cbd	cbd	d	a
Leaf/Stage4	cd	cb	b	cbd	cbd	a
Bud/Stage2	gfde	cfde	cd	gfde	a	a
Bud/Stage4	gfde	g	gf	gfde	gcfde	b
Bud/Stage5	gfde	gfe	gfde	gfde	cde	cb
